# Supplementary material for: Hysteresis in the Thermo-Responsive Assembly of Hexa(ethylene glycol) Derivative-Modified Gold Nanodiscs as an Effect of Shape
Source: Nanomaterials (Basel). 2022 Apr 21;12(9):1421. doi: 10.3390/nano12091421 (PMC9102705; doi:10.3390/nano12091421)
Supplement: Supplementary file 1 [file nanomaterials-12-01421-s001.zip]

Archive with 1 entries (1 files):
- nanomaterials-1681216-supplementary.pdf
